# Supplementary material for: Associations between Vascular Health Indices and Serum Total, Free and Bioavailable 25-Hydroxyvitamin D in Adolescents
Source: PLoS One. 2014 Dec 5;9(12):e114689. doi: 10.1371/journal.pone.0114689 (PMC4257727; doi:10.1371/journal.pone.0114689)
Supplement: S1 File — Data spreadsheet containing all variables analyzed. (XLS) [file pone.0114689.s001.xls]

## Sheet: DIVAmaster
ID	DOB	Race	Age	Weight	Height	BMI	BMI percent	Waist circum	Region % fat	SESHocc	SESHed	SESHtot	Physical Activity (PAQ) score	Supine SBP 1	Supine DBP1	SBP1	DBP 1	SBP2	DBP2	SBP3	DBP 3	Average SBP	Average DBP	Heart Rate	FMD	AIX	AIX75	PTH	Vitamin D Total ng/mL	VDBP	Free VitD in pmol/L	Bioavailable D (ng/ml)	fasting Insulin uU/ml	HOMA IR	menarche (yr)	Menstrual cycle Day
1	1993-11-26	1	15	56.9	160.78	22	67.6	68.9	28.7	25	15	40	1.14	122	62	115	69	119	163	113	64	116	65	80	17.108	8.5	8	33	17	106.7	104.33	3.96	10	2.99259	10	1
2	1992-09-02	2	17	51.4	163.94	19.1	25.3	65.6	25.7	27.5	12	39.5	2.24	108	56	103	69	98	64	97	50	99	61	75	13.39	6	6	49	22	253.9	135.69	2.47	11.3	2.49951	12	1
3	1992-01-14	2	18	57.2	166.8	20.5	40.3	64.9	27.7	35	15	50	2.64	108	64	94	60	94	57	94	58.5	94	59	73	7.49611	11	1	16	27	312.778	198.1	2.15	3	0.659753	12	1
4	1991-11-14	1	18	54.2	154.04	23.7	73.9	67.7	25.1	25	18	43	2.6138	124	66	124	69	114	67	117	66	118	67	78	9.49399	1	1	113	6	183.083	37.74	0.88	10	2.23611	11	1
5	1991-08-04	2	18	64.8	166.08	22.5	64	69.7	31.2	35	12	47	2.18	118	66	109	60	112	58			110.5	59	70	24.4587	-4	-5	31	30	245.059	181.47	3.56	5.4	1.29704	12	1
7	1993-04-26	1	16	71.4	159.29	28.1	94	80.2	35.8	15	15	30	2.47	122	80	118	69	112	70	108	66	113	68	51	10.9535	-4	-10	41	15	77.849	102.12	4.1	5	1.30531	10	3
8	1994-12-01	1	15	97.1	177.83	30.7	97.2	95.7	36.7	30	21	51	2.39	112	72	134	81	129	62	107	63	123	62	60	0.501672	-1	-9	54	14	94.329	96.93	3.27	10.4	2.63204	9	2
10	1992-10-18	1	17	81.4	160.29	29.6	95	81.37	40.6					116	78	107	73	111	64	111	63	109	67	84	3.76073	-4	-4	24	8	258.259	52.35	0.84	20.7	4.39833	12	3
11	1993-05-05	2	16	79.2	162.62	29.9	95	83.2	39.5	45	21	66	1.8	116	70	126	62	106	55	104	58	112	58	83	8.70769	-10.5	-9	47	25	245.059	188.31	2.43	7.3	1.95506	12	3
14	1994-06-17	1	15	69.7	173.5	23.2	80.8	78	35.3	15	15	30	2.49	128	68	123	71	118	66	119	63	120	67	61	8.78661	-10	-14	58	9	81.11	60.96	2.38	12.7	2.6037	13	1
15	1994-11-16	1	15	56.4	157.87	22.6	73.2	67.6	25.9	25	15	40	2.85	124	72	131	59	118	73	119	63	123	65	59	9.41416	17	7	43	20	176.499	130.93	2.94	9.9	2.18037	12	2
16	1994-07-21	2	15	49.6	175.12	16.2	4.2	64.6	19.8	25	13.5	38.5	3.58			118	67	119	75	117	73	118	72	89	12.6463			21	47	282.124	293.14	4.81	7.2	1.53272	14	1
17	1991-12-17	2	18	57.8	167.18	20.7	42.1	65.2	25.2	37.5	18	55.5	1.9	106	60	91	53	90	52	83	47	88	51	64	11.5765	-11.5	-25	28	31	275.67	210.91	2.98	3.5	1.0737	14	3
18	1994-10-26	1	15	51.2	156.05	21	63.2	64.2	30.2	25	15	40	2.26	114	74	107	66	110	71			109	69	70	8.67565	16	13.5	25	23	83.421	217.69	4.69	11.4	3.93747	11	3
19	1995-08-24	1	14	90.8	165.48	33.6	98.4	99.3	40.5	20	12	32	3.34	130	86	125	68	119	71	113	70	119	70	82	15.3501	5	7	26	18	84.571	123.43	4.61	37.5	8.89049	10	2
20	1994-02-25	1	17	73.1	165.8	26.6	89.7	78.1	25.7	27.5	15	42.5	3.36	120	68	112	73	108	61	112	65	110	65	60	-7.69231	-9	-17	28	6	75.264	41.35	1.65	11.3	2.69247	13	1
21	1994-12-03	1	15	57.7	174.35	19	36.7	62.8	26.2	27.5	15	42.6	1	122	66	107	58	102	60			105	59	57	11.1358	9.5	4	38	19	87.318	131.91	4.72	8.2	2.16593	13	2
22	1993-12-22	1	16	52.1	158.45	20.8	53.8	62.5	26.8	27.5	15	42.6	1.95	114	70	106	63	101	64	103	55	103	61	59	24.1679	17.5	8.5	38	17	69.067	118.09	5	8.1	2.41846	14	2
23	1994-07-11	2	15	57.3	161.01	22.1	73.3	70.1	30.6				2.9			114	66	118	62	109	57	114	62	71	11.8852			23	25	156.233	169.4	3.97	6.7	1.30333	14	3
24	1994-04-10	1	16	54.6	154.39	22.9	82.9	67.7	25.4	25	15	40	1.96	104	62	95	55	92	51			94	53	67	18.8793	12	2	18	21	85.489	150.34	5.19	11.4	3.08327	12	3
25	1994-08-15	2	15	63.8	151.92	27.6	94	77.1	39.1	5	9	14	1.87	112	72	93	50	91	53			92	52	96	5.96532	8	1	34	24	232.311	160.69	2.72	4.7	1.14914	11	3
26	1991-10-24	1	18	60.5	158.61	24	77.3	70.8	29.1	25	16.5	41.5	1.27	110	66	111	65	103	55	105	60	106	60	76	11.6098	18	12	26	11	77.615	73.61	3.04	9.3	2.20494	12	2
27	1994-02-18	2	16	46.5	166.34	16.8	5.1	64.8	23.4	17.5	13.5	31	3.3	114	58	107	67	105	62	88	61	100	63	66	15.7495	-5	-7	39	33	212.826	209.43	4.26	8.7	1.58889	13	2
28	1993-04-14	1	17	42.5	150.99	18.7	19.2	60.7	26	5	18	23	2.41	106	72	102	71	100	62	97	62	100	65	57	12.5849	12	10	35	13	117.819	79.76	2.8	2.6	1.29216	13	2
29	1992-09-14	1	17	52.5	159.28	20.7	47.3	68.4	23.6	5	18	23	2.57	116	72	109	69	104	69	110	66	108	68	73	15.2026	10	4	37	20	84.801	123.93	5.51	6.1	1.60407	9	2
30	1992-06-11	1	18	59.6	162.99	22.4	67.1	73.9	28	35	19.5	54.5	1.82	114	74	109	59	106	48			108	54	57	5.55556	20	7	51	27	175.469	192.29	3.73	8.9	2.29778	13	2
32	1994-03-02	1	16	65.4	168.13	23.1359	74	72.3	32.4	35	18	53	1.58	132	82	114	63	108	64	103	52	108	60	77	4.71976	-4	0.5	38	18	80.646	116.78	4.97	10.4	2.50821	13	1
35	1995-04-05	2	15	53.8	165.6	19.3	40.9	66.5	29.9	45	18	63	1.48	100	62	85	48	84	50	85	49	85	49	55	11.8344	0	-11	28	25	232.722	171.12	2.78	5.6	1.35815	12	1
36	1995-11-10	1	14	65.8	156.45	26.9	93.2	73.7	34.1	35	21	56	2.1	106	64	99	59	92	55	94	57	93	56	67	5.88235	8	-3	63	10	73.609	70.16	2.77	8.3	1.83235	10	2
37	1992-08-26	2	18	61.4	170.5	21.1	48	68	24.6	32.5	18	50.5	2.03	116	64	116	72	106	71	101	72	108	72	72	6.49659	-13	-22	21	32	248.148	224.54	3.29	5.3	1.20185	12	1
38	1996-09-05	1	14	52.3	161.93	19.9	57.7	64.2	22	25	12	37	1.96	112	82	89	65	102	56	93	58	95	60	78	7.53234	4	6	63	16	53.913	100.35	5.92	7.4	1.65136	12	12
40	1994-06-15	2	16	62.5	168.82	21.9	66.8	69.7	34.1	12.5	12	24.5	1.89	118	64	105	51	103	50			104	51	62	12.7071	8	-2.5	66	17	194.991	125.82	2.06	4.9	1.31488	13	1
42	1995-06-14	2	15	75.3	176.12	24.3	86	77.9	30.6	27.5	16.5	44	2.89	122	72	122	69	117	62	118	57	119	65	62	4.30171	6	-1	38	29	212.826	186.6	3.69	9.8	1.86586	12	1
43	1992-09-14	2	18	70.8	162.74	26.7	88.6	76.2	41.3	20	15	35	1.93	110	62	105	63	106	65			106	64	71	8.10646	4	0.5	31	23	303.913	154.04	2.04	5.5	1.26796	12	1
44	1995-08-12	1	15	77.8	172.92	26	91.4	75.1	32.8	15	15	30	1.13	128	90	128	67	117	62	126	58	124	62	89	43.5484	-12	-4	42	7	197.042	42.28	0.99	12.8	3.10074	12	1
45	1996-06-15	1	14	68.5	167.91	24.3	88.7	71.5	24.8	27.5	15	42.5	2.74	124	70	121	76	123	66	116	66	120	69	76	10.1449	-16	-14	49	7	98.574	54.92	1.42	25	5.89333	11	1
46	1994-04-19	1	17	46.9	163.51	17.6	6	63.5	27.9	30	16.5	46.5	1	108	70	120	83	115	76	118	84	118	81	73	-9.87654	27	20	32	11	91	69.38	2.82	6.3	1.37481	11	1
48	1995-11-19	1	15	88.8	170	30.8	96	87.5	44	25	16.5	41.5	1.825	108	55	106	75	108	63			107	69	70	1.44928	1	-3.5	31	11	67.226	81.97	3.12	12.8	3.19012	12	2
49	1995-06-15	1	16	51.6	155	37	99	70.4	28.7	45	21	66	1.04	138	68	123	67	116	65	113	70	117	67	74	10.4478	2.67	6.33	28	19	174.645	120.67	2.89	6.4	1.49333	9	1
50	1996-09-12	1	14	72.3	169.99	25.1	89	76.2	29.5	37.5	16.5	54	1.59875	120	78	113	68	114	72			114	70	73	4.28571	15	9	44	20	73.682	139.97	5.6	7.9	2.17556	10	1
53	1997-01-03	1	14	57	174.5	18.7	36	66.5	22	25	18	43	1.06257	116	60	97	59	94	59	94	58	95	59	66	11.8644	-15	-21	56	8	72.4	51.67	2.37	8.7	1.84444	13	2
54	1995-07-18	2	15	52.8	171.02	18	17	64.5	29.8	30	15	45	1.208	106	68	99	60	102	62			101	61	76	24.5902	10.67	5	36	24	164.425	147.73	3.95	7.1	1.48062	12	1
55	1997-07-22	2	14	48.4	163.77	18	30	64.6	24.6	30	15	45	1.32	110	72	100	63	89	65	93	50	94	59	82	38.9831	6	2	28	33	141.228	250.82	5.23	9.5	2.61728	10	2
56	1997-01-31	1	14	54	159	21	69	67	25.5	15	18	33	3.4787	106	62	95	68	99	49	95	58	96	58	70	20.6897	7.5	0.5	33	15	53.365	102.44	5.3	12.6	3.28889	9	1
57	1995-07-29	1	16	72.5	174.26	23.8	80	78.5	33.9	20	16.5	36.5	1.78	114	68	118	66	115	69			117	68	71	4.41176	4.5	-1.5	27	11	112.57	71.29	2.35	13.1	2.56704	12	1
58	1993-07-30	1	18	66.8	171.1	22.8	66	72.7	30.2	20	16.5	36.5	2.3147	110	74	106	78	103	67	112	68	107	71	57	-19.7183	19	8	31	22	107.542	135.93	5.09	9.9	1.96556	10	1
59	1995-10-22	1	15	74.4	175.29	24.2	83	74.5	23.6	30	15	45	1.9367	120	68	102	63	113	73	111	68	109	68	55	-19.1176	3.67	-6.67	26	19	137.98	121.92	3.49	5.1	1.32296	11	1

## Sheet: UNits
Variable	Unit	Definition	Notes
Insulin	uU/ml	Fasting insulin
FMD	%	Flow-mediated dilation	Calculated as FMD[%]=(MaxAvPID-BL)/BLx100
AIX	%	Augmentation index	A measure of arterial stiffness calculated from pulse wave analysis
AIX75	%	Augmentation index standardized to a heart rate of 75 beats/min

## Sheet: Colors
	not reliable due to hemolysis, bad operator index, or wrong dose
	Missing data
	Need to send to Quest Diagnostics for analysis
	Data not available
	Need to confirm
